# Supplementary material for: Polarization Angle Dependence of Optical Gain in a Hybrid Structure of Alexa-Flour 488/M13 Bacteriophage
Source: Nanomaterials (Basel). 2021 Dec 6;11(12):3309. doi: 10.3390/nano11123309 (PMC8707841; doi:10.3390/nano11123309)
Supplement: Supplementary file 1 [file nanomaterials-11-03309-s001.zip]

Archive with 1 entries (1 files):
- nanomaterials-1473819-supplementary.pdf
